# Supplementary material for: Focalization Performance Study of a Novel Bulk Acoustic Wave Device
Source: Nanomaterials (Basel). 2021 Oct 6;11(10):2630. doi: 10.3390/nano11102630 (PMC8541289; doi:10.3390/nano11102630)
Supplement: Supplementary file 1 [file nanomaterials-11-02630-s001.zip]

Archive with 1 entries (1 files):
- nanomaterials-1334662-supplementary.pdf
